# Supplementary material for: The Influence of the Precursor’s Nature and Drying Conditions on the Structure, Morphology, and Thermal Properties of TiO2 Aerogels
Source: Gels. 2022 Jul 6;8(7):422. doi: 10.3390/gels8070422 (PMC9323803; doi:10.3390/gels8070422)
Supplement: Supplementary file 1 [file gels-08-00422-s001.zip]

Archive with 1 entries (1 files):
- gels-1786307-supplementary.pdf
